# Supplementary material for: Microbial Evolution in Artisanal Pecorino-like Cheeses Produced from Two Farms Managing Two Different Breeds of Sheep (Comisana and Lacaune)
Source: Foods. 2024 May 31;13(11):1728. doi: 10.3390/foods13111728 (PMC11171825; doi:10.3390/foods13111728)
Supplement: Supplementary file 1 [file foods-13-01728-s001.zip]

Archive with 1 entries (1 files):
- Supplementary_revised2.xlsx
